# Supplementary material for: Limosilactobacillus (Lactobacillus) fermentum ALAL020, a Probiotic Candidate Bacterium, Produces a Cyclic Dipeptide That Suppresses the Periodontal Pathogens Porphyromonas gingivalis and Prevotella intermedia
Source: Front Cell Infect Microbiol. 2022 Mar 7;12:804334. doi: 10.3389/fcimb.2022.804334 (PMC8936145; doi:10.3389/fcimb.2022.804334)
Supplement: Supplementary file 4 [file DataSheet_4.zip]

Archive with 2 entries (2 files):
- Supplimentary file (D).tiff
- __MACOSX/._Supplimentary file (D).tiff
